# Supplementary material for: Phenotypic and Transcriptomics Analyses Reveal Underlying Mechanisms in a Mouse Model of Corneal Bee Sting
Source: Toxins (Basel). 2022 Jul 8;14(7):468. doi: 10.3390/toxins14070468 (PMC9323056; doi:10.3390/toxins14070468)
Supplement: Supplementary file 1 [file toxins-14-00468-s001.zip]

Archive with 1 entries (1 files):
- toxins-1771931-supplementary.pdf
